# Supplementary material for: Impact of SARS-CoV-2 Infection on Cognitive Function: A Systematic Review
Source: Front Psychiatry. 2021 Feb 10;11:621773. doi: 10.3389/fpsyt.2020.621773 (PMC7902710; doi:10.3389/fpsyt.2020.621773)
Supplement: Supplementary file 1 [file Data_Sheet_1.XLSX]

## Sheet: Sheet7
Study	Sample	Impaired (n)	% Impaired	Age		Study	Sample	Impaired (n)	% Impaired	Age		Study	Sample	Impaired (n)	% Impaired	Age
Pinna	50	30	60	59.6		Pinna	50	30	60	59.6		Pinna	50	30	60	59.6
Helms (A)	58	26	44.8276	63		Helms (B)	140	97	69.2857	62		Helms (B)	140	97	69.2857	62
Helms (B)	140	97	69.2857	62								Varatharaj	114	34	29.8246	71
Varatharaj	114	34	29.8246	71		Total	190	127	66.8421	61.3684		Total	304	161	52.9605	64.9803
Mcloughlin	65	26	40	61				SD:	6.56599	1.69706				SD:	20.6315	6.00999
Knopp*	217	64	29.4931	80
Raw total	644	277	43.0124	66.1
w/o Dementia	427	213	49.8829	63.32
w/o Dementia		SD:	15.7987	4.47348
W Dementia		SD:	16.1779	7.8981
		Weighted:	49.8829	64.1054	69.4612
			Quality Rank	Nested Samples (n)	% Impaired* (SD)	Weighted Mean Age (SD)
			1	190	66.8 (6.57)	61 (1.70)
			2	304	53.0 (20.6)	65 (6.01)
			3	427	49.9 (15.8)	64 (4.50)
			4	644	43.0 (16.2)	69 (7.90)
